# Supplementary material for: Chromosome-level genome assembly of Aristolochia contorta provides insights into the biosynthesis of benzylisoquinoline alkaloids and aristolochic acids
Source: Hortic Res. 2022 Feb 11;9:uhac005. doi: 10.1093/hr/uhac005 (PMC8973263; doi:10.1093/hr/uhac005)
Supplement: Web_Material_uhac005 [file web_material_uhac005.zip]

Archive with 8 entries (8 files):
- FigS1-11-1014.docx
- FigS1-11-1014.pdf
- FigS12-14.docx
- FigS12-14.pdf
- FigS15-18.docx
- FigS15-18.pdf
- TableS1-13.docx
- TableS1-13.pdf
